# Supplementary material for: Grafting of Cyclodextrin to Theranostic Nanoparticles Improves Blood-Brain Barrier Model Crossing
Source: Biomolecules. 2023 Mar 22;13(3):573. doi: 10.3390/biom13030573 (PMC10046162; doi:10.3390/biom13030573)
Supplement: Supplementary file 1 [file biomolecules-13-00573-s001.zip]

Archive with 1 entries (1 files):
- biomolecules-2235322-supplementary.pdf
